# Supplementary material for: Correction: Acquisition and maintenance of disgust reactions in an OCD analogue sample: Efficiency of extinction strategies through a counter-conditioning procedure
Source: PLoS One. 2025 Feb 7;20(2):e0319260. doi: 10.1371/journal.pone.0319260 (PMC11805360; doi:10.1371/journal.pone.0319260)
Supplement: S1 File — (XLSX) [file pone.0319260.s001.xlsx]

## Sheet: All_Data ANO2
	IdrÅ½pondant	GROUPE	contrebalancement	AGE	GENRE	QuelniveaudÅ½tudeavezvous	Occupation	DSRcentral	DSRsouvenir	DSRconta	DSR	DSR_1	DSR_2	DSR_3	DSR_4	DSR_5	DSR_6	DSR_7	DSR_8	DSR_9	DSR_10	DSR_11	DSR_12	DSR_13	DSR_14	DSR_15	DSR_16	DSR_17	DSR_18	DSR_19	DSR_20	DSR_21	DSR_22	DSR_23	DSR_24	DSR_25	DPSSRProp	DPSSRSensi	DPSSR	DPSSR1	DPSSR_2	DPSSR3	DPSSR_4	DPSSR5	DPSSR_6	DPSSR7	DPSSR_8	DPSSR9	DPSSR_10
1	1	1	CCA	23	2	4	4	35	11	15	61	4	3	3	1	0	3	4	3	3	0	1	4	4	4	3	0	4	0	4	1	0	2	3	0	3	25	10	35	4	4	3	4	4	5	4	4	3	4
2	4	1	CCA	38	1	3	4	38	19	8	65	4	4	3	0	1	3	4	4	1	4	3	4	4	2	3	1	3	1	4	3	2	4	1	0	1	20	5	25	5	1	1	3	3	3	1	3	3	3
3	6	1	CCB	29	2	3	1	32	20	13	65	4	3	1	0	3	3	4	3	0	4	3	3	3	4	3	0	3	2	4	3	1	3	3	1	1	18	12	30	4	2	4	3	2	3	3	3	3	3
4	10	1	CCB	32	2	2	5	33	13	16	62	4	1	3	0	0	4	1	0	3	3	0	4	4	4	3	2	2	2	3	4	2	3	3	3	4	19	7	26	4	2	1	3	3	3	1	3	3	3
5	14	1	CCB	32	1	4	6	29	13	11	53	4	1	3	0	3	3	2	3	1	4	3	4	3	3	2	0	0	0	3	3	0	4	3	0	0	19	7	26	4	1	1	3	2	4	1	3	4	3
6	15	1	CCB	35	2	4	6	16	9	10	35	1	0	2	0	0	0	2	3	2	4	0	3	4	1	2	0	1	1	3	1	0	0	2	0	1	16	8	24	4	1	2	1	2	5	2	2	3	2
7	16	1	CCB	38	2	4	1	27	9	11	47	3	1	4	3	0	2	4	3	2	0	1	3	4	1	1	0	2	0	4	2	0	2	2	0	1	18	16	34	3	2	4	3	2	4	5	3	5	3
8	17	1	CCB	64	2	4	1	21	5	7	33	3	1	3	0	0	1	1	3	3	3	2	4	3	0	2	1	0	0	0	3	0	0	1	0	0	18	12	30	3	1	1	3	2	4	5	3	5	3
9	18	1	CCA	40	2	4	1	15	7	9	31	0	0	1	0	0	1	1	1	2	3	2	1	1	1	3	0	1	0	2	2	1	0	2	0	2	20	6	26	4	1	1	3	2	4	1	3	3	4
10	20	1	CCB	30	2	3	1	27	7	12	46	4	2	3	0	0	4	2	3	2	1	0	4	2	3	3	1	0	0	2	3	0	1	2	0	3	23	10	33	5	1	2	3	3	5	4	3	3	4
11	22	1	CCB	25	1	4	1	22	12	16	50	2	0	3	1	0	0	3	4	3	0	3	4	0	4	2	1	3	1	4	3	3	0	3	2	1	22	8	30	4	1	1	3	4	5	4	3	2	3
12	23	1	CCB	21	2	3	6	33	11	11	55	2	1	1	0	0	4	1	4	2	3	0	4	3	2	2	0	4	0	4	4	0	3	4	2	4	19	17	36	3	2	5	2	3	5	5	3	5	3
13	29	1	CCA	63	1	2	2	30	14	15	59	1	2	3	1	1	3	2	4	3	1	3	4	3	3	3	2	2	1	4	3	3	2	3	1	2	18	7	25	4	1	2	2	3	3	2	3	2	3
14	32	1	CCA	26	1	3	6	25	7	18	50	0	0	3	3	0	4	1	1	2	1	3	4	2	4	4	2	1	0	3	4	2	0	4	0	2	22	6	28	5	1	1	4	1	4	2	4	2	4
15	33	1	CCA	29	2	3	6	25	8	11	44	3	2	3	0	0	4	2	4	3	1	0	3	1	2	3	0	1	1	3	2	0	0	1	0	3	21	10	31	4	1	2	3	3	5	3	3	4	3
16	35	1	CCA	21	2	3	6	26	17	14	57	3	4	0	0	0	3	1	4	1	4	1	4	3	3	3	1	0	3	4	4	3	1	3	1	1	23	17	40	4	3	5	3	5	5	5	3	4	3
17	37	1	CCA	21	2	3	1	25	9	9	43	1	2	4	1	0	3	0	3	1	3	4	2	1	3	2	0	3	0	4	2	0	0	1	0	1	17	6	23	3	1	2	2	3	3	1	3	2	3
18	38	1	CCA	26	2	4	6	35	19	13	67	4	4	4	1	1	4	3	3	2	4	3	4	3	3	3	1	2	1	4	3	1	2	2	2	3	18	7	25	4	1	2	2	2	4	2	3	2	3
19	43	1	CCA	28	2	4	1	26	14	11	51	2	2	3	0	2	4	2	3	0	3	2	1	1	4	4	0	1	1	4	3	1	0	2	0	1	25	14	39	4	2	4	4	4	5	4	4	4	4
20	44	1	CCA	25	2	4	5	33	17	13	63	3	3	4	1	3	3	3	4	2	4	1	3	3	2	3	1	3	2	3	3	1	2	2	0	2	27	12	39	4	2	3	5	5	4	4	4	3	5
21	46	1	CCA	22	1	4	6	35	16	18	69	4	4	2	0	1	4	4	3	4	3	3	4	4	4	2	2	3	3	4	4	0	1	3	0	3	20	14	34	4	2	3	3	3	4	4	3	5	3
22	47	1	CCA	23	1	4	6	28	17	15	60	3	3	4	1	3	3	3	2	3	1	0	3	3	2	3	1	2	1	4	4	2	1	4	1	1	22	16	38	4	2	4	3	4	3	5	4	5	4
23	2	2	CCA	70	2	2	2	31	12	18	61	4	4	0	4	1	1	4	3	3	0	2	4	4	4	2	0	4	0	3	2	0	2	3	0	3	25	9	34	4	3	3	4	4	5	4	4	3	4
24	5	2	CCA	40	1	2	1	2	7	9	18	0	0	0	4	0	0	1	0	1	3	0	3	0	0	1	0	0	1	3	0	0	0	1	0	0	12	6	18	2	1	1	1	2	2	1	2	3	3
25	7	2	CCA	30	2	3	1	28	5	10	43	0	1	4	0	0	4	2	4	0	0	0	4	2	3	3	1	4	2	2	3	0	1	1	0	2	16	7	23	4	1	3	1	2	4	2	3	1	2
26	11	2	CCB	22	2	3	6	18	6	8	32	4	0	1	3	0	1	1	3	0	3	1	0	0	0	2	0	0	0	2	1	0	2	2	0	2	17	7	24	3	1	2	4	2	3	3	2	1	3
27	13	2	CCB	40	1	1	5	16	11	12	39	0	0	3	2	0	1	3	3	0	4	0	4	2	3	3	0	1	1	4	0	0	0	3	0	2	16	8	24	3	1	2	2	3	3	3	2	2	3
28	21	2	CCB	28	2	3	6	21	7	12	40	3	0	1	4	0	3	1	3	0	3	2	1	2	1	1	0	0	2	3	3	0	0	3	0	2	13	13	26	2	1	4	1	1	5	4	2	4	2
29	25	2	CCB	35	2	3	1	8	6	10	24	1	0	0	4	0	3	0	0	0	3	0	1	0	4	1	0	2	0	2	0	1	0	0	0	0	14	6	20	2	1	1	2	2	3	1	2	3	3
30	26	2	CCB	33	2	2	1	19	13	8	40	4	3	3	1	0	1	3	1	0	2	0	0	3	2	3	0	0	0	4	3	1	0	1	0	0	19	5	24	4	1	1	2	3	4	1	3	2	3
31	27	2	CCB	35	1	2	1	12	5	8	25	1	0	2	2	0	3	1	0	0	1	0	2	1	2	1	0	1	0	3	1	0	0	2	0	1	13	8	21	2	1	1	1	2	3	3	2	3	3
32	28	2	CCB	31	2	2	1	18	9	12	39	3	3	2	1	0	1	1	3	2	1	0	1	4	3	2	0	0	1	3	1	1	0	2	0	1	15	10	25	3	1	2	2	2	4	4	2	3	2
33	30	2	CCB	63	2	4	2	28	7	13	48	4	0	4	0	0	2	0	4	2	2	4	4	1	4	2	1	3	0	3	1	2	1	3	0	0	20	9	29	4	2	2	2	4	4	3	3	2	3
34	31	2	CCA	48	1	4	1	13	8	9	30	1	4	1	3	0	0	1	1	1	1	4	1	2	0	2	0	0	0	2	1	0	0	2	0	0	13	6	19	3	1	1	2	2	2	1	2	3	2
35	34	2	CCA	47	1	4	1	11	1	8	20	0	0	2	4	0	0	0	2	0	0	0	0	4	1	0	0	0	0	1	1	0	0	1	0	1	12	4	16	2	1	1	2	2	2	1	2	1	2
36	36	2	CCA	51	1	3	1	7	2	12	21	1	0	1	3	0	1	0	1	3	0	0	1	0	1	1	0	0	1	2	0	0	0	2	0	1	12	6	18	2	1	2	2	2	2	1	2	2	2
37	39	2	CCA	20	2	3	6	26	14	15	55	1	3	3	4	0	3	4	3	0	4	3	0	3	3	2	0	2	2	3	3	0	1	2	0	1	24	8	32	4	1	2	4	3	5	3	4	2	4
38	40	2	CCA	62	1	3	2	14	9	12	35	1	2	1	4	0	3	1	2	1	1	1	3	2	1	1	0	1	1	3	0	1	0	2	1	1	18	4	22	3	1	1	3	3	3	1	3	1	3
39	41	2	CCA	32	2	4	1	22	10	4	36	4	1	3	1	1	3	3	3	0	1	1	0	0	1	1	0	0	0	3	3	1	1	0	0	2	15	6	21	2	1	2	2	2	3	1	3	2	3
40	42	2	CCA	23	2	2	6	8	6	10	24	1	0	0	4	0	0	1	1	0	3	1	0	0	2	1	0	2	0	2	0	0	0	1	0	1	14	5	19	3	1	1	2	2	3	1	2	2	2
41	45	2	CCA	24	2	4	6	13	3	9	25	1	0	1	3	0	1	1	0	0	0	0	1	0	1	2	0	1	0	2	3	0	2	2	0	1	15	6	21	3	1	1	2	2	3	1	2	3	3
42	48	2	CCA	23	2	4	6	9	2	7	18	0	0	4	1	0	0	0	2	0	1	0	0	0	1	0	0	0	0	1	2	0	0	4	0	0	11	5	16	1	1	1	1	2	3	2	1	1	3
43	12	2	CCB	23	2	3	6	11	2	7	20	1	0	3	4	0	0	0	3	0	0	0	2	0	1	1	0	1	0	1	1	0	0	0	1	0	13	7	20	2	1	1	2	2	3	3	2	2	2
44	24	2	CCB	21	1	2	1	7	6	7	20	1	1	0	2	3	2	0	0	0	0	0	3	0	1	1	0	0	0	2	1	0	0	1	0	1	14	4	18	3	1	1	1	1	3	1	3	1	3
45	3	2	CCA	56	1	3	1	12	5	5	22	2	0	3	0	0	0	4	0	0	0	0	1	1	2	1	0	1	0	1	1	0	1	2	0	0	14	3	17	3	1	1	1	2	4	1	2	1	2
[truncated: 107 more columns]
